# Supplementary material for: Immunomodulatory Effects of Non-Thermal Plasma in a Model for Latent HIV-1 Infection: Implications for an HIV-1-Specific Immunotherapy
Source: Biomedicines. 2023 Jan 3;11(1):122. doi: 10.3390/biomedicines11010122 (PMC9856147; doi:10.3390/biomedicines11010122)
Supplement: Supplementary file 1 [file biomedicines-11-00122-s001.zip]

Archive with 1 entries (1 files):
- biomedicines-2039019-supplementary.pdf
